# Supplementary material for: Relationship between the concentration of ergothioneine in plasma and the likelihood of developing pre-eclampsia
Source: Biosci Rep. 2023 Jul 6;43(7):BSR20230160. doi: 10.1042/BSR20230160 (PMC10326187; doi:10.1042/BSR20230160)
Supplement: Supplementary Table S1 [file BSR-2023-0160_supp.xlsx]

## Sheet: Erg_SCOPE_SuppInfo
regid	f1_age	f11_bmi	Ergo MoM normalised	sample.name	Ergothioneine concentration (ng/ml)	PE status
4985	29	20	0.645279	123267	998.048	no PE
4757	30	20.7	1.35954	123234	923.422	no PE
5646	25	22.1	1.52189	122695	791.548	no PE
7086	39	22.5	1.55691	123879	762.967	no PE
5130	36	22.2	2.42953	124215	744.835	no PE
7610	22	36	1.02475	124243	683.87	no PE
5470	35	24.8	1.63366	124242	669.087	no PE
5616	33	30.2	0.538371	124254	657.734	no PE
5129	36	30.9	2.64422	124211	584.884	no PE
6541	32	21.1	0.447918	123647	560.474	no PE
5868	30	31.3	0.364176	124359	558.966	no PE
4335	30	20.4	1.55889	124163	542.123	no PE
5320	29	21.6	0.446986	122531	536.588	no PE
5122	32	22.5	3.53802	122479	536.579	no PE
6118	34	25.1	1.0545	123439	529.56	no PE
3317	32	21.8	2.96751	124282	522.285	no PE
5723	32	20.2	1.49119	123355	521.518	no PE
7661	33	22.3	1.24963	122751	518.769	no PE
7082	32	26.7	0.760672	122402	514.49	no PE
4637	28	22.1	0.692758	122387	514.41	no PE
7495	28	19	0.559329	122503	510.99	no PE
5136	30	23.1	2.30229	124499	500.996	no PE
5061	36	39.1	0.291259	124551	499.548	no PE
6468	34	19.8	0.254671	124387	499.412	no PE
6062	20	27	1.92509	124263	497.258	term PE
5742	21	28.5	1.88012	123383	494.071	no PE
5217	36	21.3	1.73552	123299	489.647	no PE
7528	34	25	0.930983	122582	488.479	no PE
8300	33	31.2	0.709917	123047	487.144	no PE
4018	27	25.1	0.800907	124146	486.933	no PE
4762	30	20.4	2.02238	124187	481.88	no PE
7944	34	22.9	0.614258	122919	474.41	no PE
8181	39	22.5	0.503965	123007	466.703	no PE
6027	34	20.4	0.433069	124259	465.801	no PE
6585	31	27.3	0.991462	123651	462.371	no PE
5270	36	21.9	0.983826	123307	455.28	no PE
5783	36	29	2.76021	122739	454.876	no PE
7060	27	28.6	3.5036	124410	451.808	no PE
7934	32	29	1.08056	124455	451.344	no PE
5151	30	27.2	0.927156	124219	451.147	no PE
7164	34	23	0.512109	123899	450.636	no PE
7228	25	21.9	0.384833	122446	448.477	no PE
4486	28	24.4	1.42171	124479	445.769	no PE
6076	29	22.9	0.786368	122907	441.736	no PE
8398	36	22.9	0.838959	123175	429.865	term PE
8400	34	24.3	1.69396	123139	417.263	no PE
6273	31	21.4	0.513964	124267	417.168	no PE
7687	26	24	0.639414	122687	411.759	no PE
6065	31	22.7	0.899207	122887	411.079	no PE
6051	33	25.1	1.10331	123459	401.578	no PE
7363	29	20.3	0.99038	122515	401.04	no PE
7412	41	25.4	0.91925	124095	399.529	term PE
5164	29	20.9	0.515055	124222	397.861	no PE
7827	28	21.5	2.05769	124047	396.817	no PE
5445	31	30.5	0.372255	122607	396.179	term PE
6816	36	25.9	1.19101	123779	390.472	term PE
5201	34	26.9	0.636571	123295	389.966	no PE
7288	24	23.8	1.13684	122439	388.716	no PE
8518	33	24	0.317968	123190	388.426	no PE
7677	27	23.5	0.775682	122967	387.654	term PE
4854	34	29.4	0.546336	122427	385.765	no PE
8028	32	25.1	0.415021	122963	385.262	no PE
5787	27	30.1	0.669465	122795	383.538	term PE
7501	31	26.6	1.88295	122675	383.071	preterm PE
7513	31	32.4	0.765168	122507	382.729	no PE
7836	26	29.4	1.133	122923	381.954	term PE
5889	35	23.2	0.812705	123387	381.73	no PE
6068	30	29.4	0.542934	122927	380.382	no PE
6386	27	26.5	0.940844	123943	376.836	no PE
5469	31	27.2	3.39865	124250	375.496	no PE
6289	34	23.6	1.59322	123582	374.318	no PE
6916	28	30	0.955258	123823	373.655	term PE
4518	37	26.7	0.689477	124171	372.127	no PE
8382	36	20.4	0.705638	123122	370.225	no PE
7722	33	22.4	1.49236	122683	368.246	no PE
3359	38	23.3	1.3055	124295	366.91	term PE
7837	29	19.3	1.42957	124055	366.738	no PE
6242	29	19.5	0.307028	123563	366.557	term PE
4387	35	23.2	3.29381	124166	365.521	no PE
5710	27	26.5	5.21634	123342	361.22	no PE
8149	31	20.3	0.84439	124463	360.893	term PE
4848	31	26.2	1.10064	123239	360.237	no PE
8136	30	20.7	1.05326	122999	359.931	no PE
4992	34	26	0.734174	124199	359.11	term PE
6358	38	21.4	0.208042	123591	357.998	no PE
5691	28	29.1	2.27035	122719	357.858	preterm PE
6456	33	24.2	0.230636	123507	357.221	no PE
6795	32	29.8	0.816882	123911	354.329	term PE
5185	35	34.2	2.08843	123279	352.052	term PE
5902	31	23.2	1.39796	122851	352.05	no PE
8242	27	31.8	1.17581	124139	349.634	term PE
6669	32	20.3	1.0018	123666	346.651	no PE
7526	35	22.8	1.19689	122575	346.618	term PE
4236	37	22	3.45587	124495	345.816	no PE
7935	32	23.4	0.444661	122891	345.131	term PE
8240	30	23.5	1.67528	124135	343.444	no PE
7871	32	19.2	0.919786	122767	342.95	no PE
5396	30	21.3	1.98867	122571	339.537	no PE
6123	36	23.5	0.537677	123454	336.996	no PE
7023	33	31.2	1.50724	123871	336.287	no PE
8108	36	28	0.463567	122983	336.018	preterm PE
4800	27	22.6	1.40498	124194	335.493	no PE
6953	29	23	0.665537	123859	335.306	no PE
8399	31	24.9	0.633533	123135	334.847	no PE
5971	32	25.7	1.21903	122863	333.345	term PE
5297	29	29.1	3.6248	122523	332.25	term PE
5768	32	23.2	1.16106	123363	331.711	no PE
6512	28	27.5	1.19259	123002	331.3	no PE
6240	31	24.4	0.650272	123571	330.107	no PE
6317	32	19.7	0.834306	124271	328.893	term PE
8387	31	22.7	1.73864	123103	328.702	no PE
5791	38	24.2	0.648686	123359	328.264	no PE
4347	27	22.8	1.58765	124159	327.114	no PE
6165	34	38.2	1.20672	123539	326.328	term PE
6295	30	22.5	1.37798	123586	325.997	no PE
4795	34	23.9	1.61638	123442	325.894	no PE
6805	28	20.3	1.01561	123766	325.603	no PE
5249	29	19.4	0.486905	122539	325.374	no PE
6610	30	23.3	1.05782	123659	324.53	no PE
6081	33	24.1	0.736788	123975	322.693	no PE
5950	30	22.9	0.39291	122855	321.623	no PE
4731	28	21.3	6.66377	122391	319.561	no PE
7332	33	20.2	1.11245	122455	318.575	no PE
5335	37	37.2	0.573065	124335	318.363	no PE
8164	29	29.4	1.05067	124131	317.605	no PE
7374	36	27.3	1.17212	124426	316.155	no PE
5817	18	20.7	0.807302	122811	315.836	no PE
7107	30	21.7	0.447729	123923	315.767	no PE
5493	21	28.8	0.294863	124523	314.971	term PE
7887	30	24.4	1.75388	122843	313.531	preterm PE
5673	31	29.4	2.20412	123351	312.587	term PE
5784	32	23.9	0.915409	123366	309.976	no PE
4858	30	25.6	1.32618	124519	309.331	no PE
8072	28	41.6	1.29367	124123	308.056	no PE
7302	38	20.3	1.39094	124075	305.703	no PE
8285	33	25.6	2.39174	123043	304.556	no PE
6334	27	23.3	0.456943	123611	302.858	no PE
4891	35	27	1.68631	124203	302.749	term PE
7631	35	23.3	0.989171	124438	302.063	no PE
8397	33	27.1	1.74486	123151	301.311	no PE
8044	33	27.9	0.870882	122971	299.562	term PE
5394	32	26.6	0.704216	122659	299.43	no PE
5404	29	20.1	1.7727	122579	298.853	no PE
7952	34	24.2	0.951258	122915	298.393	no PE
7799	30	28.4	1.12465	124447	297.411	no PE
7534	25	26.3	1.86002	122495	296.907	no PE
6924	32	22.1	1.78735	124394	296.046	no PE
6843	28	24.4	2.27511	123791	295.124	no PE
5989	30	24.8	0.252569	123967	294.877	no PE
6971	27	29.2	0.464981	123915	294.397	no PE
5292	38	22.3	1.79703	122535	294.249	no PE
5538	26	19.8	3.82927	124559	294.128	no PE
6634	27	27.6	1.75241	123715	292.488	no PE
7912	37	22	2.33289	122875	292.193	no PE
6822	35	24.2	1.14039	123759	291.101	preterm PE
7490	27	23.7	1.83153	122599	290.608	preterm PE
7975	35	29.4	0.818708	122910	290.173	no PE
7769	32	22	0.251684	124043	290.157	no PE
6905	29	45	1.30035	123827	290.067	term PE
5631	23	21.7	1.05854	122699	289.575	no PE
4956	30	22	1.36906	123259	288.983	no PE
8331	28	25.8	0.244444	123127	288.772	no PE
5497	26	24.9	0.563334	122619	288.516	no PE
7778	28	21.9	0.815164	122759	288.44	no PE
5509	36	28.5	1.74995	124247	288.158	preterm PE
6678	25	25.4	0.462381	123687	288.072	no PE
6666	33	24.2	1.70801	123707	287.67	preterm PE
7805	32	20.4	1.02639	122755	287.665	no PE
8283	26	20.4	0.83379	123051	287.382	no PE
6700	27	30.5	1.4114	123723	286.782	no PE
7498	29	26.6	0.571484	122559	285.875	no PE
6448	33	25.1	1.67893	123638	284.188	no PE
4676	40	23.9	1.87884	123242	283.649	no PE
4611	34	29.1	0.346274	124475	283.255	no PE
7091	38	22.8	0.37218	123891	283.137	term PE
8089	29	27.3	1.29609	122979	282.1	term PE
8173	34	23.4	0.927309	123015	281.827	no PE
6301	37	21	1.46678	124375	281.423	term PE
6214	38	43.7	2.2627	123559	281.096	no PE
4834	28	22	1.76895	124190	279.083	no PE
8439	34	26.2	1.21102	123162	277.779	no PE
6046	26	24.8	1.17449	124311	277.424	preterm PE
7195	35	27.5	0.985546	123475	276.33	term PE
6892	20	21.7	1.44167	123847	276.257	term PE
8446	31	25.8	1.25346	123159	275.685	preterm PE
5294	31	20.2	0.448959	122543	275.531	no PE
6210	29	29	1.53097	123547	275.229	term PE
4497	33	25.9	0.751362	124175	274.565	no PE
7205	33	22.9	3.99521	122343	274.479	no PE
6620	34	24	0.860005	123679	273.38	no PE
6132	32	27.6	0.949242	123527	273.036	no PE
5632	29	24.5	8.61799	123331	272.173	no PE
5165	34	40.4	1.3773	122483	272.172	preterm PE
7552	21	32.3	0.801247	124098	271.375	no PE
7653	28	23.9	1.05017	122651	270.624	no PE
6307	25	21.3	1.04961	123603	270.079	term PE
8315	29	25.7	0.325766	123075	269.919	no PE
6193	25	27.4	0.705898	124018	269.858	no PE
7822	33	22.5	0.748519	122791	269.658	no PE
7649	32	29.8	2.6726	122630	269.509	no PE
5208	31	25.7	0.539782	123315	269.324	no PE
5293	32	25.1	0.928894	123311	268.709	no PE
6057	29	22.8	5.33473	123430	268.024	no PE
8427	35	20.8	0.941388	123143	267.616	preterm PE
5619	37	20.2	1.20649	123327	266.744	no PE
7182	43	20.7	1.00191	123483	266.385	no PE
7857	30	23.3	1.22444	122866	265.368	no PE
6775	37	26.1	0.862081	123763	265.074	no PE
8214	38	31.2	0.742505	123023	264.731	no PE
5877	28	22.7	1.42516	122835	264.107	no PE
7803	32	21.1	1.17198	122747	263.681	term PE
6744	30	19.2	1.65952	123751	263.68	no PE
6715	27	30.4	1.11331	123783	263.044	no PE
7596	23	30.1	7.23543	122786	262.877	no PE
4969	24	21.9	0.495258	124539	262.271	term PE
4353	30	23.4	0.743452	122331	261.661	term PE
7507	40	22.9	0.964956	122594	260.345	no PE
5862	34	24.1	0.695035	123374	260.251	no PE
6735	22	21.6	0.516052	124391	260.128	no PE
6329	28	22.5	1.09948	123495	259.695	no PE
7354	35	22.9	1.08016	122451	258.948	term PE
7905	21	27	2.62658	124451	257.64	term PE
7220	31	30.9	0.993603	122383	256.998	no PE
6033	34	29.8	1.5081	123998	256.906	term PE
7684	34	35	1.51838	122639	255.85	no PE
6679	30	27.5	0.617929	123691	255.572	no PE
6164	22	20.9	1.58315	123535	255.451	no PE
7558	28	23	0.800623	124035	253.608	no PE
5932	24	17.3	1.51199	123415	252.878	no PE
5366	39	26.3	1.8602	122567	252.29	preterm PE
5752	30	23.2	1.32942	122735	251.361	no PE
5081	28	29.7	2.844	124542	251.328	no PE
7305	29	30.8	0.281077	122418	251.311	no PE
7577	33	23.6	1.35545	124435	250.861	no PE
5871	35	27.1	0.431864	123395	250.382	term PE
7810	27	27.1	2.68191	122775	250.299	term PE
7424	35	21	0.473629	122546	249.541	no PE
6316	38	26.6	1.83999	124275	249.119	no PE
6876	26	24.1	1.3052	123803	248.748	no PE
8192	31	22.6	1.62007	123055	248.539	no PE
7886	32	19.1	0.399782	122859	248.015	term PE
4739	29	34.8	6.49858	123247	247.784	no PE
6142	34	24.8	0.458535	123435	247.76	term PE
7666	25	24.6	0.78581	124027	247.689	no PE
6796	33	26.7	1.8474	123798	247.61	no PE
7239	27	29.6	0.539108	124419	247.367	preterm PE
7602	31	26.1	0.946749	122723	247.164	term PE
6986	25	22.8	1.2988	123855	247.157	term PE
7474	29	22.8	3.74576	122491	246.63	no PE
5541	25	23.2	0.711711	124299	245.963	no PE
5227	34	21.8	1.41277	124226	245.758	no PE
4602	33	28.3	0.330645	122371	245.394	no PE
6021	26	23.5	1.07416	122879	245.139	no PE
8171	32	21	1.6499	123058	244.805	no PE
7168	31	23	0.569696	123463	244.446	term PE
6880	27	27.6	2.30439	123819	244.133	term PE
7648	32	21.1	1.26761	122615	243.67	no PE
7665	25	30.6	0.390741	124038	243.152	no PE
4844	26	25.2	1.38859	123447	242.962	no PE
7801	32	25.9	0.454825	122815	242.385	no PE
7527	32	21.3	1.85756	122903	241.658	preterm PE
4753	31	23.6	3.04896	122443	241.037	no PE
6063	30	20.3	1.00119	123991	240.486	no PE
5267	20	20	0.839338	122519	239.941	no PE
8513	33	22.9	1.65702	123219	238.547	no PE
7146	30	24.9	2.0108	124403	238.463	no PE
6139	30	21.2	1.25478	124367	237.912	no PE
3641	26	50	0.562746	124351	237.466	no PE
5442	33	25.5	1.83338	124231	237.316	no PE
6073	38	27.4	0.754078	123996	236.725	no PE
8068	31	22	1.1157	122995	235.309	no PE
8436	20	21.6	0.716097	123119	234.394	term PE
5890	29	22.8	1.85433	124354	233.718	no PE
8297	30	23	1.19281	123087	232.287	no PE
8327	37	33.9	0.62921	123071	231.7	no PE
8335	33	26.3	0.50992	123091	231.692	no PE
6293	29	26.4	0.820046	123579	231.67	no PE
6520	24	21.8	0.670467	123654	231.646	no PE
5381	25	25.7	1.33099	122591	231.243	no PE
5180	31	18.3	1.09463	123287	230.958	no PE
5641	24	24.8	0.0710081	124322	230.86	no PE
6069	28	23.6	2.95022	123418	230.815	no PE
7217	22	25.4	4.80223	122435	230.542	preterm PE
7549	26	24.1	1.10115	122771	230.351	no PE
8250	31	19.7	0.336426	123039	230.284	no PE
6096	30	26.1	1.27036	124003	230.258	no PE
8537	24	31.5		123227	229.842	no PE
7067	20	33.5	3.10005	123883	229.736	term PE
6336	29	28.4	0.136877	123491	229.721	no PE
5695	28	21.1	2.91264	124023	229.574	preterm PE
6668	29	32.1	1.78929	123711	229.411	term PE
7765	35	20.3	0.553084	122691	228.92	no PE
7338	25	24.3	0.395786	124083	228.677	no PE
5937	23	37.6	0.786803	123963	228.327	term PE
4216	28	22.9	0.612154	124155	227.951	no PE
6994	31	31.6	0.276742	123843	227.843	term PE
7277	26	25.5	0.831836	122367	227.331	no PE
6257	32	23.7	0.501341	123607	226.095	no PE
8440	30	34.3	0.327241	123179	225.285	no PE
7568	29	23.1	0.462106	122602	224.447	no PE
5892	26	33.6	0.272621	122827	224.271	term PE
6587	32	28.3	1.57663	123663	223.807	no PE
6472	31	23.3	0.628737	123619	223.786	no PE
5883	38	21.5	1.10414	123378	223.08	no PE
7301	30	23.1	1.04917	122411	222.469	term PE
8112	21	23.7	1.81144	122986	222.217	no PE
7048	25	27.1	3.23211	123514	221.225	no PE
4917	36	30.9	7.46955	123251	220.04	term PE
6725	35	23	0.776492	123755	219.474	no PE
7173	34	22	0.78454	123467	218.428	no PE
5826	30	26.4	3.66353	122763	218.403	term PE
8052	31	23.5	1.63377	123902	218.223	no PE
6802	29	21.2	1.43074	123787	217.712	no PE
5280	34	29	0.996307	122643	217.621	no PE
7833	29	23.9	1.08406	122803	217.305	no PE
8189	34	26.3	0.660634	123011	217.002	no PE
4063	36	22	0.265707	124143	216.431	term PE
6090	31	31.2	0.403208	124362	216.183	no PE
3751	24	22.8	4.99423	124314	216.016	no PE
4684	31	33.6	0.813887	124179	215.144	no PE
6404	23	22.4	0.870029	124383	214.883	no PE
8516	28	38.2	1.13496	123211	214.873	term PE
6054	29	26.5	0.126256	123427	214.644	no PE
6449	26	29.8	0.673477	123503	214.632	no PE
7520	22	21.6	2.25829	122563	213.886	no PE
5056	28	23.4	0.971509	124207	213.618	no PE
8316	30	29.7	0.504256	123067	211.191	no PE
6496	30	22.3	0.559119	123627	211.148	no PE
5171	32	24.7	1.61402	123283	210.56	no PE
6550	31	21.5	2.70087	123674	210.346	no PE
6711	27	25.2	1.59597	123731	209.513	term PE
7714	25	18.9	1.21234	124031	209.319	no PE
4644	32	23.5	0.565724	122351	208.844	no PE
7984	20	32.3	0.410724	124067	208.71	preterm PE
6238	34	21.5	0.503761	123543	208.3	no PE
5306	25	26.9	1.0284	123323	208.266	no PE
7979	28	25.5	1.12272	122943	207.898	term PE
5993	28	21.8	1.22329	123402	207.598	no PE
7911	29	23.1	1.59738	122883	206.808	no PE
7883	18	19.2	1.62654	124058	205.704	no PE
7784	29	22.1	1.37184	122899	205.418	no PE
6937	23	27.4	1.40214	123811	205.283	term PE
6083	25	26	0.709758	123986	205.203	no PE
6187	32	22.7	1.36461	123531	205.195	preterm PE
5316	31	24.5	0.410315	122527	205.056	no PE
8303	33	32	0.151315	123095	204.558	no PE
5008	31	25.3	2.27946	124535	204.437	no PE
8502	19	23.4	1.88625	123207	203.242	no PE
5624	29	21	1.26868	123339	203.035	term PE
8212	31	23	2.2194	123019	202.959	no PE
7626	36	31.6	0.824823	122627	202.294	no PE
5670	26	21.4	0.768442	123347	200.948	no PE
8134	31	22	1.54988	122655	200.731	no PE
8006	19	21.4	1.17862	122939	200.611	no PE
4464	24	22.1	0.438214	124515	200.517	no PE
6275	29	23.4	0.205456	123550	199.595	no PE
6369	29	27.2	2.27851	123595	199.297	no PE
7102	36	24	0.887291	123887	198.264	no PE
5107	36	18.1	2.80859	123271	198.2	no PE
3789	27	20.3	0.49554	124343	198.021	no PE
7266	27	21.9	3.16167	122399	197.706	no PE
6041	16	20.2	1.92941	123983	197.666	no PE
7899	34	22	0.67496	122846	197.111	no PE
7806	34	33	0.23691	122407	196.819	no PE
5983	25	26.3	0.575876	122895	196.589	no PE
5526	26	29.1	1.2283	124503	195.923	no PE
7587	29	30	0.905427	122711	195.802	no PE
5540	21	25.2	3.72025	124527	195.505	term PE
5908	28	39.4	1.18716	122839	192.616	no PE
4623	32	34.1	3.507	124487	192.513	preterm PE
7056	30	23.7	1.33529	123875	192.424	no PE
7798	21	31.6	0.984877	124051	192.192	term PE
7246	31	22.5	0.938827	122395	192.131	term PE
7267	30	25.1	0.699113	122339	192.121	no PE
6044	29	21	0.660787	123451	191.911	no PE
8017	28	30.6	0.613142	124115	191.251	no PE
7159	31	41.9	0.515742	123471	189.572	no PE
8453	28	27.9	0.794544	123223	189.562	no PE
7482	29	23.9	1.46599	122555	189.326	no PE
7983	16	34.8	0.552078	124062	189.286	no PE
6138	26	22.1	0.649507	124010	189.094	no PE
8432	24	29.4	0.964073	123195	188.506	term PE
8394	19	19.8	1.56841	123147	188.234	no PE
8371	25	32.2	1.45829	123099	188.082	no PE
7996	21	20	1.88974	124103	185.761	no PE
8553	33	28.6		123214	185.202	no PE
7379	25	24.4	0.802012	122471	185.002	no PE
8483	31	28.1	0.70248	123187	184.789	preterm PE
5033	21	22	1.07813	124547	183.992	no PE
8322	35	23.7	0.652704	124467	183.957	term PE
6482	35	26.9	0.421631	123622	183.573	no PE
6498	26	23.3	0.538138	123946	182.813	no PE
8356	36	20.2	1.49851	123107	181.843	no PE
7973	18	18.6	0.654008	124107	181.663	no PE
7152	26	19.4	0.862563	123931	181.53	no PE
5127	21	26.8	3.10987	123303	180.928	no PE
6999	26	27.6	0.886207	123863	179.61	no PE
4614	19	21.5	0.433651	122355	178.116	no PE
7968	21	22.4	0.938795	124071	177.805	no PE
6709	28	29	0.492723	123727	177.599	no PE
5985	22	32	0.627717	123411	176.391	term PE
7671	28	23.3	3.01454	122671	175.935	no PE
7792	31	27.4	0.771014	122743	175.191	preterm PE
8290	30	30.1	0.541248	123083	174.869	no PE
7367	23	19.4	0.576324	124087	174.866	no PE
5929	29	25.7	1.68253	123959	174.723	term PE
6278	23	19.5	1.75157	124371	174.665	no PE
4636	27	19.1	0.557958	122362	174.334	no PE
6500	19	20.8	1.86114	123950	173.963	no PE
6564	18	26.8	1.62524	123955	173.625	term PE
4328	19	20.4	1.08823	124511	173.424	no PE
6249	18	20	2.40289	124015	173.076	term PE
6780	18	20.8	0.793908	123743	172.766	no PE
7333	25	29.7	0.790147	122415	172.304	no PE
5356	20	28.1	1.12051	124470	172.148	no PE
6019	31	27.3	0.785384	123979	172.072	no PE
8344	18	23.1	1.19348	123115	170.844	no PE
6101	20	34.1	1.34128	124007	169.31	no PE
4277	20	21.2	1.8475	124507	166.494	no PE
7188	20	25.4	1.12305	123927	166.39	term PE
7337	30	42.3	2.62633	124079	166.317	term PE
7117	15	29.6	0.46071	123919	165.223	no PE
6270	25	38.2	0.637051	123487	163.19	no PE
5518	25	34.5	0.749426	124235	162.124	no PE
7825	32	22.8	2.63635	122819	161.83	no PE
4502	21	22.5	0.963089	123523	161.353	no PE
6284	19	23.1	0.74116	123555	158.035	no PE
7025	23	25	0.513819	123867	156.833	no PE
6378	29	23.3	0.981364	123614	151.61	no PE
6059	29	22.3	2.41699	123971	150.42	no PE
8319	30	23.8	1.58798	123079	149.335	preterm PE
5666	18	20.8	2.17198	124327	140.333	no PE
